# Supplementary material for: Baicalin Protects Broilers against Avian Coronavirus Infection via Regulating Respiratory Tract Microbiota and Amino Acid Metabolism
Source: Int J Mol Sci. 2024 Feb 9;25(4):2109. doi: 10.3390/ijms25042109 (PMC10888704; doi:10.3390/ijms25042109)
Supplement: Supplementary file 1 [file ijms-25-02109-s001.zip]

Archive with 1 entries (1 files):
- ijms-2746978-supplementary.pdf
